# Supplementary material for: Engineering receptors in the secretory pathway for orthogonal signalling control
Source: Nat Commun. 2022 Nov 29;13:7350. doi: 10.1038/s41467-022-35161-0 (PMC9708828; doi:10.1038/s41467-022-35161-0)
Supplement: Supplementary file 3 — Source Data [file 41467_2022_35161_MOESM3_ESM.xlsx]

## Sheet: Fig.1
		Fig.1b
			(-)	20.3222	17.7833	20.3254	19.037	20.7884	21.5807	20.0923	21.8799
			tTA	639.522	683.307	741.358	562.679	646.299	614.298	712.595	709.029
			PH-tTA	559.404	551.539	633.962	477.482	487.791	514.975	531.728	566.243
			PH-tTA-PH	99.5455	124.493	141.333	111.16	120.55	138.91	149.923	136.528
			PHx2-tTA	137.942	147.483	151.567	145.08	125.435	138.703	167.642	149.575
			PHx2-tTA-PHx2	18.6307	19.4985	19.1268	17.892	18.7693	20.3144	19.9537	21.6972
		Fig.1c
			(-)	24.1428	21.1848	17.2359	18.4739	18.5285	15.4095	18.6992	20.3931	21.7158	19.9072	20.6634	22.846
			tTA	759.535	781.802	685.695	634.058	697.61	684.502	632.329	685.788	837.921	679.802	713.429	712.61
			SrcMS-tTA	119.229	106.919	85.7262	101.395	89.4472	73.7729	350.078	343.754	385.348	371.327	328.563	364.01
			ecDHFR(DD)-tTA	299.253	269.812	237.887	272.383	228.752	241.107	615.923	577.007	625.381	571.652	564.144	620.354
			DRD1-tTA	23.6473	21.294	18.2009	19.6205	17.5212	15.6402	239.994	311.02	268.986	285.576	265.366	260.789
			MDD-tTA	24.1319	20.6907	19.9563	19.4649	23.0167	18.0453	703.294	719.278	733.011	700.261	667.836	675.027
		Fig.1d
		MDD-tTA
		(-)		17.8487	20.0259	21.9036	21.8213	19.0051	21.0478	8.81995	7.67333	8.46821	8.38211	8.04337	8.16465	17.827	18.3007	18.4987	18.5708	21.1599	19.3839	17.8543	14.9628	16.7008	18.9244	16.392	17.0924
		+		18.961	24.2127	26.1316	25.9629	27.3504	24.6735	11.4975	9.16011	9.79988	10.3647	9.34396	10.4015	21.025	24.8494	24.5146	25.6011	30.1063	25.1321	21.3645	17.9407	19.4782	23.0319	18.0571	18.3293
		+	FKBP/FRB	19.3673	24.5506	29.6316	25.8048	27.9072	26.6506	589.009	586.144	543.609	514.041	532.479	570.425
		+	ABI/PYL1	21.0644	22.7681	26.1173	23.3218	27.5338	27.0886							435.743	408.803	420.717	397.912	425.499	457.516
		+	GID1/GAI	20.8178	21.5097	19.7459	22.959	25.3845	17.7682													17.8082	15.5506	16.4451	18.9997	19.0131	17.3703
		Fig.1f
		MDD-tTA
		(-)		20.4347	20.7733	23.7717	19.8807	20.1621	31.4925	21.1157	14.5008	17.5347	21.4106	18.8441	31.3967
		+		22.3017	16.3394	20.9286	20.684	16.1331	26.1593	18.9532	15.5529	13.9938	22.2607	17.2347	33.7476
		+	A+B	24.8654	27.7695	27.514	25.3977	29.368	22.3313	25.1236	25.4013	23.3169	23.0562	20.2262	19.803
		+	C+D	11.4636	13.6479	11.2217	12.9719	16.2677	12.373	21.0391	23.3469	20.2726	22.7778	18.6573	17.5536
		+	A+D	12.227	10.3372	12.3546	10.912	10.047	16.0644	11.8151	9.52814	10.5586	13.6089	13.4636	24.5817
		+	B+C	10.862	12.3893	12.2895	10.3692	10.3572	19.5146	141.035	117.155	135.645	118.262	144.05	150.783

## Sheet: Fig.2
		Fig.2b
			sER-TEVp
			(-)	22.3927	14.9271	22.8668	23.4588	26.8619
			+	791.441	389.279	715.045	979.64	1098.47
		Fig.2c
			Dimerization domain
			(-)	17.8047	14.2793	14.2049	15.1067	15.3219	16.7765	4.71649	5.09635	4.99758	5.64251	5.24941	5.24739	10.9962	14.7347	11.953	12.6936	14.4518	11.5796	17.0422	14.9077	9.15378	14.2934	18.2293	17.1313
			FKBP/FRB	33.7086	28.0161	32.0306	34.0353	37.1409	36.5835	168.304	167.771	165.461	180.424	151.24	190.298
			ABI/PYL1	11.8623	17.3955	12.31	17.2324	20.1599	14.0203							16.0831	19.0577	9.44435	12.371	18.0062	15.7017
			GID1/GAI	14.1731	11.4478	11.8763	10.5368	14.5869	11.7916													56.1112	72.86	78.86	71.9558	65.5763	71.2372
		Fig.2d
			cytoplasm	12.9054	13.2087	15.1977	17.3764	18.5385	16.955	165.848	163.477	155.65	162.731	186.712	166.934
			ER	5.87237	6.06907	5.21772	6.19069	5.91441	5.44445	6.46246	7.38288	7.26577	8.38438	7.91892	7.0961
		Fig.2e
			(-)	7.26734	6.6084	5.8961	6.06728	4.90312	5.86604	9.49772	6.5272	8.27565	8.29671	6.35381	7.58629
			C29S	8.19855	7.33591	6.63543	6.65918	6.74623	6.81596	12.2782	11.2085	11.3986	11.0128	10.3931	10.7139
			C82S	6.54779	5.91939	5.46051	5.61308	5.29882	6.63075	5.07055	5.72528	5.6084	5.76588	4.86721	5.33895
			C102S	8.49222	7.94653	6.83421	6.97075	6.22698	7.16918	12.4253	10.3887	11.181	11.7362	9.47537	9.63519
			C157S	6.33485	5.4377	5.14602	4.84147	4.26337	5.53563	9.81713	8.93202	7.11723	7.86147	6.09957	6.15023
			C45S	8.62946	8.21002	7.63543	6.86194	5.87715	6.61308	6.8403	7.28525	5.66374	7.32339	5.70528	5.41207
			C29S + C45S	9.62104	9.84895	7.69393	8.47116	6.9986	8.09372	10.3283	9.93729	8.3634	9.5609	8.47303	7.57061
			C82S + C45S	7.49269	6.81292	5.89166	6.33556	4.60805	5.56406	4.71171	4.96537	4.52428	5.52159	4.75605	4.87142
			C102S +C45S	7.84361	7.56812	5.68442	6.87099	7.74566	5.05802	7.4007	5.58526	5.95535	5.92279	4.86635	10.2346
			C157S +C45S	6.27804	6.1863	4.46831	4.93978	7.4183	4.71213	7.67603	5.09779	4.73529	5.70851	4.89203	5.20916
			C92S	7.62042	7.08115	4.65614	6.46526	7.00558	4.28626	9.23489	10.9519	7.63357	7.89069	6.82303	8.69523
			C29S + C92S	9.85524	8.41198	6.66623	8.87437	8.54316	6.77408	16.2722	11.2838	11.3855	12.9137	11.834	13.3405
			C82S + C92S	8.41061	6.29564	5.28039	6.87154	5.92752	9.03024	7.93238	5.44248	5.72639	6.35982	5.23111	5.4241
			C102S +C92S	10.1479	7.91077	6.27215	7.40499	7.59694	7.32216	15.4634	12.49	11.8775	11.2408	10.0902	12.5417
			C157S +C92S	7.1736	6.55034	5.42928	5.96943	5.27181	6.88474	9.27433	7.53165	7.28217	7.0141	6.41801	9.40149
			C29S,C102S	10.108	9.60933	8.36214	9.09769	7.95819	11.4632	25.6397	26.6212	23.909	22.8636	30.8464	22.7265
			C29S, C102S +C45S	12.7255	13.4314	13.7192	10.0143	9.79703	11.7369	11.3227	10.1421	12.8848	11.6483	10.7881	14.5069
			C29S,C102S +C92S	16.9144	21.3764	17.354	8.62427	12.6201	16.7173	30.2831	28.4421	29.7227	30.1602	32.2784	28.6565
			C45S,C92S	6.2455	6.68278	6.06078	5.506	5.74832	5.93998	8.95177	8.17203	6.05562	6.24524	6.53839	7.39469
			C29S,C102S+C45S,C92S	13.478	10.5314	10.0793	10.8591	9.94276	13.9165	13.581	13.4694	12.166	11.97	12.8655	7.86775
			C29S,C82S,C102S	7.85822	6.66756	5.21472	5.94319	6.16868	5.84606	8.4755	8.9329	7.33718	7.04118	5.66829	8.4577
			C29S,C82S,C157S	11.5387	10.1348	8.26675	9.4372	9.42545	9.02895	16.82	16.6488	17.058	14.8669	14.1749	22.0795
			C29S, C82S,C102S +C92S	8.10072	7.80223	5.08671	7.30469	5.95912	8.43126	7.9363	9.63839	6.38794	6.97887	7.05952	8.93512
			C29S,C82S,C157S +C92S	9.33901	14.0467	8.42102	13.3405	7.21531	6.0842	19.2543	24.3228	16.1425	22.6831	16.9142	17.6316

## Sheet: Fig.3
		Fig.3c
			(-)	7.26734	6.6084	5.8961	6.06728	4.90312	5.86604	9.49772	6.5272	8.27565	8.29671	6.35381	7.58629
			N308Q	4.74321	3.61546	3.09185	5.75154	5.86649	5.09131	33.383	27.9453	27.659	33.3941	34.3117	37.4836
			N81Q	4.46976	3.86717	3.59988	4.78791	4.11949	5.70108	9.09585	5.39193	5.09483	6.38908	5.92312	5.47646
			N105Q	5.63009	3.90239	3.5085	3.31958	4.19718	3.97988	5.51941	6.40561	6.78324	5.83669	7.28802	7.06821
			N197Q	3.87245	2.68333	2.63063	2.6034	3.01653	4.49461	5.83554	3.45485	4.06503	3.29642	4.29838	3.59825
		Fig.3d
			(-)	7.26734	6.6084	5.8961	6.06728	4.90312	5.86604	9.49772	6.5272	8.27565	8.29671	6.35381	7.58629
			N308Q	4.74321	3.61546	3.09185	5.75154	5.86649	5.09131	41.9793	24.6469	25.492	30.8895	31.7383	33.7473
			C29S, N308Q	10.7677	13.4084	6.88376	12.1349	6.37201	8.98293	116.611	87.0074	104.038	95.1529	93.1304	94.7918
			C82S, N308Q	6.79813	6.36466	6.54782	6.60977	4.80236	5.89771	6.23167	5.25891	4.97727	5.35689	6.62252	7.07762
			C102S, N308Q	11.6719	10.5437	11.7387	10.4383	9.21268	9.728	109.734	91.4739	98.6767	97.6225	107.763	114.7
			C102S, N308Q	6.74851	5.57172	6.07602	5.58094	5.5975	6.38378	58.6254	49.5016	43.9787	45.9764	50.2881	60.8268
			C102S, N308Q	25.3089	21.8901	21.6868	22.4877	17.9829	15.7785	218.788	209.25	193.965	228.077	224.184	253.279
		Fig.3e
			ABA ( μM)
			0	1.94545	1.99216	2.97651	3.61497	1.16014	1.36154	2.1273	1.35462	4.36752	3.94332	5.74044	4.60652
			1	3.97346	3.37654	3.24935	2.84419	2.71801	1.93317	1.72195	3.08401	11.7814	12.8431	12.6095	11.0064
			5	2.37583	3.05912	3.4125	4.35724	2.64654	3.17214	5.13583	3.36566	28.498	28.9923	34.865	35.6797
			10	4.01407	3.25828	4.05034	3.46036	8.19897	9.05588	8.66702	9.53956	40.7259	37.6436	37.051	37.0622
			20	2.32448	2.79636	3.74036	4.31854	13.6177	8.98902	11.4398	9.73294	44.6577	45.3796	50.3914	46.3614
			40	4.36831	4.25753	5.40045	4.01321	15.37	13.9407	17.2849	17.0668	49.0322	47.8562	41.1868	46.0864
		Fig.3f
			time (minutes)
			0	0.509298	0.497411	0.421657	0.340273	0.530219	0.601623	0.596673	0.574168	0.676778	0.618357
			30	0.220109	0.521662	0.431999	0.245179	0.219807	0.55084	0.561823	0.518254	0.514608	0.494165
			60	0.35779	0.69798	0.68892	0.840529	1.16775	2.42751	1.76122	1.828	3.11545	2.05245
			90	0.636215	0.816178	1.67226	0.782311	0.906643	4.27114	3.07491	4.23629	5.00145	3.04694
			120	1.17549	1.29351	2.07702	1.76377	2.07554	9.46222	6.84442	6.50143	5.87312	8.07161

## Sheet: Fig.4
	Fig.4b
		(-)	15.2342	16.4722	15.7917	17.1539	14.6196	13.8107	13.7787	16.6861
		40	8.83775	9.46281	9.49386	10.6111	9.26069	9.02946	8.40051	9.28235
		20	9.76701	10.5156	10.2428	10.3686	9.36268	9.52175	8.72544	9.98587
		10	12.5262	11.849	11.636	13.642	11.4683	11.6313	10.6666	11.5291
		5	12.1909	12.6208	12.8452	14.1126	12.5773	11.9526	11.8286	12.9022
		1	15.0001	16.3579	15.5193	16.9615	13.8229	14.1083	13.2753	15.7915
		40	14.9411	12.1666	12.1803	15.3228	121.652	117.698	120.248	126.859
		20	14.2625	12.0993	13.2633	16.1544	71.4208	67.8459	83.0059	101.741
		10	14.6878	11.3925	13.1163	12.5372	45.9135	36.7756	49.416	53.2667
		5	11.3134	10.059	10.4461	11.9339	26.1853	22.0116	26.4527	27.8158
		1	11.2827	9.90257	10.3352	11.4327	12.329	10.0394	11.9732	13.3421
	Fig.4c	top left											top right
		sender cells pPW86												sender cells pPW116C29S,C102S
		(-)	41.4292	38.2592	40.6584	39.8233	43.9903	38.8907	37.8238	33.9857				(-)	6.96665	9.11396	7.47221	8.54873	8.50989	8.18018	7.21785	7.77302
		+	43.6375	44.2805	42.5446	45.9149	46.2705	41.2948	37.6108	39.9169				+	7.56956	6.06143	6.94782	7.82906	6.9952	6.82778	6.17655	6.30011
		(-)	27.5917	32.4218	32.941	31.6729	32.4323	29.9371	25.6121	25.8164				(-)	4.00468	4.19949	3.87282	4.7082	4.71534	3.73254	4.095	4.21551
		+	28.883	27.0941	24.0366	25.4626	26.5034	22.5701	23.0929	21.6571				+	4.50544	4.98444	5.07722	4.54522	4.40014	4.44987	4.61109	4.9491
		(-)	15.0867	14.6441	15.7099	17.9092	17.8961	15.1527	14.2397	14.7137				(-)	3.65438	3.86954	3.48976	4.39137	4.00527	3.35299	3.46063	3.66947
		+	16.2849	16.7722	13.9119	10.3708	14.1012	15.4704	13.8651	15.3797				+	3.69767	3.15865	3.56125	3.28209	3.99684	3.44156	3.45946	3.49982
		bottom left
													bottom right
		sender cells												Sender cells CD19
		(-)	18.6228	19.5085	17.7607	19.2677	115.238	111.291	125.471	126.104				(-)	40.3496	40.6521	41.8251	43.8284
		(-)	11.3588	10.9759	10.1265	11.3394	92.0912	90.7284	102.232	86.469				+	87.7058	81.4168	74.0055	82.9411
		(-)	7.46261	7.27874	8.55247	7.75384	72.5791	58.5515	64.8001	64.6118				(-)	26.2374	30.5212	31.2914	29.3654
														+	77.4299	66.2915	73.7625	74.1979
														(-)	9.54292	8.66699	9.86562	8.01437
														+	44.423	36.3177	41.0364	38.3852
	Fig. 4d
		(-)	10.0906	10.095	10.0287	11.4469	7.92793	8.83922	8.79269	9.39808
		pPW116C29S,C102S+pPW86	25.2693	23.8422	26.1118	27.4884	258.968	242.512	247.485	277.853
		pPW116C29S,C102S+pPW97	35.1893	28.3018	30.3478	32.1348	141.242	170.845	171.218	194.794
		pPMMH241C29S,C102S+pPW86	13.6882	14.157	11.0242	11.6196	53.5962	67.623	72.1221	71.6944

## Sheet: Fig.5
	Fig. 5a
		Lane#
		1	12.368	11.5463	14.439	13.0642	5.41414	5.91264	5.62981	6.09063
		2	140.159	134.008	134.248	134.001	71.6566	71.8701	68.9883	59.8564
		3	71.1897	79.3339	92.2555	83.668	17.7035	27.2946	23.6828	24.0666
		4	37.6	16.9691	27.5367	29.1482	8.38814	14.106	8.11661	9.27424
		5	84.8856	67.8493	74.522	85.8034	22.7376	25.7936	23.8913	24.8594
		6	144.196	184.774	139.979	182.608	66.1556	68.1654	69.8919	83.5425
		7	146.698	179.786	160.353	198.083	44.5121	50.2277	47.6686	57.0325
		8	83.9399	63.2165	61.187	81.3836	22.8714	30.41	28.9855	27.2334
		9	66.2053	67.7647	56.018	82.273	18.1824	21.175	26.3172	20.2561
		10	12.4919	11.8602	11.2247	11.7581	112.844	100.541	121.367	108.18
		11	18.1895	19.9962	18.6301	17.5097	87.0598	83.6298	85.0996	95.9716
		12	242.143	212.503	269.615	241.935	131.07	120.074	128.555	122.292
		13	210.208	255.087	259.118	271.1	119.242	102.164	93.1329	99.0041
		14	16.0044	16.9025	19.6517	20.3724	141.56	139.303	119.987	114.605
		15	16.8823	20.2277	15.6855	18.5274	109.161	108.14	94.2561	96.5132
		16	245.361	226.737	224.479	289.733	143.965	150.163	154.871	116.83
		17	233.246	207.845	240.964	285.262	102.819	112.037	105.804	104.752
	Fig. 5b
		left										middle											right
		sender cells pPW112C22S											sender cells pPW113											sender cells
		(-)	12.4521	13.318	12.5034	13.4655	8.50123	7.83347	7.39285	6.91127			(-)	19.8182	18.7267	19.8171	21.1466	262.875	261.101	252.589	257.741			(-)	29.1073	31.7532	31.5839	34.8223	249.266	244.968	238.833	243.576
		+	13.4043	13.8346	13.7625	13.846	8.50014	7.41578	8.22932	7.9312			+	13.5676	13.9367	13.8286	16.9833	284.444	286.523	283.143	310.617			(-)	14.7344	15.4906	16.3718	17.2411	132.922	137.599	143.702	143.291
		(-)	13.5228	13.7303	14.0366	14.4226	8.39367	7.50041	7.24215	7.76358			(-)	12.956	12.8201	12.4701	15.8209	183.73	190.803	184.235	184.202			(-)	13.1002	13.9214	13.2547	14.2801	74.0546	80.0835	96.1261	81.573
		+	13.6773	14.1911	13.1537	13.982	8.48212	8.01037	8.11848	7.57303			+	11.0904	11.0336	11.4731	12.9582	207.559	206.064	225.011	218.328
		(-)	12.4772	12.9009	13.478	11.9197	6.92765	6.54327	6.08954	6.80098			(-)	11.567	11.5201	11.3366	13.2705	77.2394	79.2307	81.2394	89.9973
		+	13.8755	14.1545	12.261	14.2184	8.92492	6.8048	7.09746	7.28037			+	10.6901	11.4753	10.4193	13.3099	107.281	132.298	127.574	121.641
	Fig. 5c
		sender cells pMMH130
		(-)	6.93329	6.5707	6.81391	7.54478	5.76265	4.84403	4.8046	4.53139
		WT	10.8144	11.5248	10.6163	10.1592	11.6997	12.3216	11.4114	10.7421
		C148S	10.8733	11.5103	10.9634	10.2896	9.54216	9.52284	8.83978	9.69635
		C155S	10.5957	11.332	10.712	10.3771	8.45164	9.83834	9.73534	9.31231
		C157S	9.58676	10.1327	9.09928	10.2821	10.8119	11.5464	12.4955	12.9964
		C174S	11.6751	10.8158	12.0852	11.4805	10.4059	12.2307	12.0342	11.9734
		C280S	11.1057	11.1691	10.429	10.501	8.36155	9.6943	9.4721	9.40685
		C362S	12.5589	11.5419	11.7322	11.9631	12.0136	15.1852	15.1926	15.9159
		C148S+C155S	10.1182	10.4161	9.88623	9.51403	8.04588	8.32692	8.39458	8.73571
		C148S+C157S	11.2845	11.3789	12.4007	10.4115	8.82233	8.97678	9.08601	9.86397
		C148S+C174S	10.4885	10.5142	10.8488	12.5153	9.20824	9.74433	9.3302	9.34195
		C148S+C280S	10.2679	11.076	11.7329	11.9847	8.93174	9.13408	8.61251	9.75359
		C148S+C362S	9.17317	8.50995	10.1354	9.52487	12.567	8.75539	11.045	10.6438
		C155S+C157S	9.99381	8.38132	9.13925	8.89969	15.7963	15.2483	18.9774	14.7147
		C155S+C174S	8.07877	6.3658	8.65946	7.9709	7.54724	7.13557	8.4546	7.82585
		C155S+C280S	9.53494	7.95374	10.0998	10.3762	8.40873	8.00419	8.62487	8.89076
		C155S+C362S	10.6875	9.63451	10.153	9.73854	10.0228	10.7557	12.67	11.0833
		C157S+C174S	9.49965	8.38586	8.95872	9.20556	9.7349	10.4579	13.3636	11.4665
		C157S+C280S	9.99436	8.59898	8.76639	8.39839	8.29679	8.90482	9.76541	9.08872
		C157S+C362S	8.63948	8.07442	8.0237	7.09397	8.57846	7.96248	9.85883	8.31398
		C174S+C280S	10.4493	10.3145	11.3259	9.81159	9.58465	10.1631	10.7796	11.9663
		C174S+C362S	12.1541	12.1118	10.9157	9.22675	28.048	26.3991	32.5353	28.8109
		C280S+C362S	9.58508	9.83467	9.61222	9.23267	8.30086	8.39158	8.1857	8.69393
	Fig. 5d
		WT	15.0708	17.7898	17.3651	19.0757	16.5787	16.9185	18.3389	17.812	20.4275	18.7299	19.1608	17.9601
		C155S+C157S	18.206	18.3501	20.8028	20.0878	18.7833	20.5073	30.6014	31.4753	30.864	28.644	30.1891	28.3631
		C174S+C362S	14.7578	15.11	17.7521	17.1434	16.1432	14.658	40.4091	42.6482	42.7635	39.0537	43.2655	40.8783
		C174S+C362S+C155S	17.6641	18.653	20.0974	21.8119	20.0357	21.3256	18.6274	17.6331	19.095	16.8697	20.5657	17.5378
		C174S+C362S +C157S	19.5843	17.9681	21.1563	23.2396	19.6287	22.2663	13.7381	14.3087	15.4563	15.0085	15.648	14.4245
		C155S+C157S+ C174S	20.0022	19.9266	21.9056	20.976	19.487	17.8802	15.0824	14.4585	14.1858	13.4037	16.53	14.804
		C155S+C157S+C362S	14.9849	14.4232	15.707	17.6565	16.3206	16.6901	84.5385	87.362	79.0166	75.1037	81.3252	79.3955
	Fig. 5e
		(-)	12.6657	15.4284	12.2091	12.4574	73.322	76.4693	67.6031	73.9668
		+	14.3458	12.0684	12.2091	10.7774	65.322	63.4693	70.6032	60.0577
		(-)	9.51204	9.08599	5.79918	7.61015	43.6316	40.655	48.9661	38.0316
		+	6.21016	8.11204	6.28599	7.19918	42.4316	36.2316	32.055	30.1661
		(-)	4.29959	3.143	3.35602	3.80508	13.4158	12.6158	18.6275	16.1831
		+	5.45602	3.143	3.59959	4.50508	16.2831	12.7158	13.1158	11.7275

## Sheet: Fig.6
	Fig. 6a
	left											right
		LY411575 (nM)												LY411575 (nM)
		0	24.3689	18.0794	18.4962	23.8877	203.159	184.144	200.123	202.16				0	44823	49439	33828	47252	31930	40789	42799	48129
		1.66	14.0407	13.3378	9.49609	15.3321	55.6168	42.082	54.8317	57.9507				1.66	42077	48311	34473	35349	36850	43100	40677	46875
		5	12.5398	13.7773	8.67191	13.7645	31.1979	15.9885	26.2979	28.1863				5	31471	37850	37857	32312	26516	32613	35926	41635
		15	14.0595	9.89753	9.06049	12.331	22.5057	22.0305	20.1193	17.4547				15	38337	50123	33891	33307	43251	42332	44218	40701
		45	12.6789	10.2851	9.4456	13.5873	16.5162	11.2687	19.7644	15.6212				45	33273	44617	31144	30457	31299	37762	32346	38161
		135	14.8995	8.98723	8.66597	11.5687	12.619	9.91783	10.7331	15.7425				135	38073	45067	31324	36685	33909	41267	32799	45697
		400	11.8181	8.99218	8.64469	12.3711	9.53519	7.88536	10.942	11.633				400	35140	43080	33336	31000	30407	40527	35828	38050
														no cells	1009	955	1208	919	1035	1164	1132	976
	Fig. 6b
		LY411575 (nM)
		0	6.18436	8.72651	7.98713	8.64994	163.426	164.907	151.77	173.875
		1.66	6.74324	8.30534	6.50418	9.95302	98.8723	88.0872	95.4862	80.573
		5	7.82786	9.53958	6.55631	8.58816	60.6171	64.6824	72.9154	58.8285
		15	6.20656	8.40412	5.57883	9.6213	40.3546	32.0708	30.4469	36.4196
		45	8.91924	9.53539	7.5251	10.2661	18.7297	13.7603	16.7516	15.7378
		135	7.50644	8.48166	5.7323	11.1081	8.74678	7.51577	8.52059	8.40058
		400	5.83044	7.86776	5.96042	10.01	8.79858	6.12291	6.43501	8.01577
	Fig. 6c
		LY411575 (nM)
		0	4.05891	3.239	3.31302	3.86674	21.2361	20.2771	18.3414	19.5474
		1.66	3.76505	3.27518	3.43543	3.6917	12.6224	16.577	15.8741	14.4443
		5	3.65748	5.71737	3.39394	4.1046	10.9951	12.8582	14.854	11.839
		15	3.98816	3.63491	4.19802	4.61839	10.0835	9.12078	7.62706	9.29457
		45	4.02786	3.74923	4.98559	4.4635	5.61874	5.59018	5.16195	6.12557
		135	3.89625	4.28444	4.26984	3.99998	4.58288	4.99495	4.47804	4.01633
		400	3.91725	4.30095	3.38423	4.8625	4.5707	4.52027	4.59548	4.34213
	Fig. 6d
		(-)	12.2449	12.7183	11.4939	12.8194	12.5422	12.3137	11.1126	11.2596
		pMMH204+pPW86+pMMH211	41.6724	41.4431	34.2248	37.7465	65.2273	75.1654	75.4848	73.9713
		pMMH205+pPW86+pMMH212	25.8817	24.534	21.6245	26.5803	40.1212	43.432	45.5663	36.8718
		pMMH204+pPW97+pMMH211	60.7744	59.5082	49.6654	51.1777	123.901	134.747	149.655	135.194
		pMMH205+pPW97+pMMH212	26.2113	26.0495	22.5536	24.6749	47.2412	55.4423	62.0422	58.3161
		pMMH206+pPW116C29S,C102S+pMMH211	16.1966	17.5463	15.3399	16.1118	36.7883	38.1388	42.2621	37.5278
		pMMH207+pPW116C29S,C102S+pMMH212	44.3448	44.6794	44.4173	45.5721	58.4709	61.76	74.8194	68.165
		pMMH208+pPW116C29S,C102S+pMMH211	18.19	19.007	17.7654	17.1499	62.0942	78.4947	89.2027	80.9541
		pMMH209+pPW116C29S,C102S+pMMH212	11.5463	11.4107	10.5889	10.9222	12.188	12.5934	15.5336	11.7088
	Fig. 6e
		sender cells CD19
		(-)	8.70052	9.19137	6.43898	9.75321	10.0661	9.21649	8.64865	8.69833
		+	8.21076	7.79416	8.31941	8.37729	8.96314	7.8433	7.71717	7.73901
		(-)	21.3415	21.2705	21.917	19.7641	21.3415	21.2705	21.917	19.7641
		+	109.215	93.9671	89.6041	107.238	100.889	97.005	94.2162	101.421
		(-)	12.4739	11.7046	11.8094	10.2064	12.4739	11.7046	11.8094	10.2064
		+	53.3961	54.7524	54.736	54.6104	126.139	122.108	121.708	132.489

## Sheet: Fig.S1
	Fig. S1a
		(-)	6.93329	6.5707	6.81391	7.54478	5.76265	4.84403	4.8046	4.53139
		WT	230.38	220.809	194.383	228.821	215.377	200.451	237.697	150.03
		C148S	241.963	242.217	179.424	234.943	241.598	239.228	252.53	150.596
		C155S	200.263	246.884	203.795	250.052	248.613	220.699	271.714	145.589
		C157S	187.337	237.388	171.836	226.58	207.456	201.522	251.343	129.939
		C174S	202.857	233.938	191.268	238.672	230.121	227.37	263.741	150.461
		C280S	214.03	225.986	185.118	215.72	205.676	204.21	198.175	134.428
		C362S	222.945	251.681	230.453	228.733	224.456	225.118	208.814	188.245
		C148S+C155S	166.307	202.117	164.054	182.809	201.243	186.039	171.055	129.39
		C148S+C157S	207.631	218.94	172.177	200.404	204.191	201.164	219.82	146.967
		C148S+C174S	206.419	188.146	191.022	187.085	179.488	174.73	192.473	169.768
		C148S+C280S	184.278	189.874	158.662	193.507	197.927	181.884	182.504	113.84
		C148S+C362S	159.558	182.711	163.892	189.637	153.483	188.794	161.291	130.543
		C155S+C157S	156.378	169.261	152.387	168.054	143.243	177.514	127.991	160.613
		C155S+C174S	143.595	147.739	131.541	135.018	152.045	156.64	133.342	160.351
		C155S+C280S	178.595	163.396	169.045	128.766	164.153	196.658	120.063	185.036
		C155S+C362S	147.126	177.441	203.721	148.243	172.757	182.054	169.27	195.559
		C157S+C174S	158.324	170.559	148.207	140.387	145.757	175.559	123.856	163.784
		C157S+C280S	188.604	178.135	167.694	139.577	139.288	178.495	134.18	156.081
		C157S+C362S	122.297	124.658	119.333	94.4414	119.937	133.982	92.3423	149.739
		C174S+C280S	172.856	183.468	154.171	133.18	153.009	196.09	127.144	198.622
		C174S+C362S	201.811	178.604	155.441	120.144	148.243	174	120.964	175.477
		C280S+C362S	170.64	233.649	172.514	131.135	136.126	156.378	100.297	144.532
	Fig. S1b
		(-)	6.42752	5.81982	6.14906	5.33169	5.35053	5.44636	4.82392	4.32351	4.46765	5.45291	4.58231	5.70925
		pPW124wt	8.78078	7.42015	7.23997	7.905	7.40322	8.33415	7.10074	6.08026	6.61425	6.63063	6.91127	7.76031
		pPW25wt	41.8974	47.9345	51.4731	42.6334	50.1916	46.0803	45.697	44.801	44.0104	43.4917	42.7693	44.2823

## Sheet: Fig.S2
	Fig. S2
		(-)	21.4252	21.2477	19.1601	12.2298	11.8347	11.2485	19.245	21.3998	18.8043
		pPW112	129.317	138.099	125.725	56.5112	62.3293	57.1633	118.515	114.914	105.553
		pPW112C22S	22.2182	26.1838	26.1433	195.012	187.859	222.704	342.827	360.317	364.391

## Sheet: W.B. images
		Fig.3 b
		Fig.6 f
		Fig.6 g
		Fig.6 h
